# Supplementary material for: Pediatric Off-Label COVID-19 Vaccination: The Concerns of Healthcare Professionals in Pakistan
Source: Vaccines (Basel). 2022 Aug 2;10(8):1236. doi: 10.3390/vaccines10081236 (PMC9414769; doi:10.3390/vaccines10081236)
Supplement: Supplementary file 1 [file vaccines-10-01236-s001.zip]

Archive with 1 entries (1 files):
- vaccines-1793249-supplementary XML.pdf
